# Supplementary material for: DNA Polymerase Delta Exhibits Altered Catalytic Properties on Lysine Acetylation
Source: Genes (Basel). 2023 Mar 23;14(4):774. doi: 10.3390/genes14040774 (PMC10137900; doi:10.3390/genes14040774)
Supplement: Supplementary file 1 [file genes-14-00774-s001.zip]

Archive with 1 entries (1 files):
- genes-2186668-supplementary.pdf
